# Supplementary material for: Understanding super engaged users in the 10,000 Steps online physical activity program: A qualitative study
Source: PLoS One. 2022 Oct 21;17(10):e0274975. doi: 10.1371/journal.pone.0274975 (PMC9586392; doi:10.1371/journal.pone.0274975)
Supplement: S1 Data — (CSV) [file pone.0274975.s001.csv]

SEU_ID	Group	date_diff	step_entry_count	days_since_joining	total_steps_sum	age	gender	state	tracker		How tall are you in centimetres?		What is your weight in kilograms?		What is your highest level of education?	Do you have a paid job of any kind (including self-employed)?	Is that job full time, part time or casual?	Please indicate the level at which you work?	Please specify the industry in which you are employed?	What is your approximate individual gross income per week?	Would you say that in general your health is?	Have you ever been told by a doctor that you have any of the following chronic health problems? Please select all that apply.	Physical activity is something I do automatically.	Physical activity is something I do without having to consciously remember.	Physical activity is something I do without thinking.	Physical activity is something I start doing before I realise I'm doing it.			Do you give informed consent to participate in the 10,000 Steps Super Engaged User Study?
SEU015	1	1113	635	1177	7,799,846,605	65	2	3	1		165	1.65	59	21.67125803	University or other higher educational institution	Yes	Full Time	Professional	Education and training	$1,500 - $1,999 per week ($78,000 - $99,999 per year)	Excellent	Not applicable	5	5	5	3	18	64	Yes
SEU008	1	686	661	687	5,045,587,504	57	2	8	1		168	1.68	106	37.55668934	Secondary School (Private)	Yes	Full Time	Salespersons & personal service worker	Accommodation and food services	$1,00 - $1,499 per week ($52,000 - $77,999 per year)	Good	High Blood Pressure, Arthritis	4	3	2	3	12	42	Yes
SEU009	1	380	715	708	3,904,158,115	60	1	2	0		175	1.75	83.5	27.26530612	University or other higher educational institution	Yes	Full Time	Manager & Administrator	Defence Public Servant	$2,000 - $2,499 per week ($100,000 - $129,999 per year)	Fair	Depression, polymyalga rheumatica	5	5	5	3	18	64	Yes
SEU012	1	712	719	726	6,265,609,741	50	1	3	1		179	1.79	155	48.37551887	University or other higher educational institution	Yes	Full Time	Manager & Administrator	Public administration and safety	$1,00 - $1,499 per week ($52,000 - $77,999 per year)	Fair	High Blood Pressure, Depression	1	1	1	1	28	100	Yes
SEU005	1	635	733	784	8,176,176,666	48	2	3	1		162	1.62	83	31.62627648	University or other higher educational institution	Yes	Full Time	Advanced clerical & service worker	Public administration and safety	$2,000 - $2,499 per week ($100,000 - $129,999 per year)	Good	Depression	6	5	5	4	20	71	Yes
SEU013	1	751	777	791	10,359,445,740	38	1	3	0		193	1.93	90	24.16172246	University or other higher educational institution	Yes	Full Time	Government	Information media and telecommunications	$2,000 - $2,499 per week ($100,000 - $129,999 per year)	Good	Ulcerative colitis	7	7	7	4	25	89	Yes
SEU016	1	1632	1544	1664	33,988,678,792	73	1	3	1		180	1.8	81	25	University or other higher educational institution	Yes	Part Time	Professional	Health care and social assistance	$2,000 - $2,499 per week ($100,000 - $129,999 per year)	Very Good	Heart Disease	6	6	6	4	22	78	Yes
SEU018	1	1723	1703	1728	47,190,627,276	71	2	2	0		166	1.66	55	19.95935549	University or other higher educational institution	Retired	Not Applicable	No response	Education and training	$500 - $599 per week ($26,000 - $31,199 per year)	Excellent	Not applicable	7	7	7	7	28	100	Yes
SEU019	1	3818	2490	6239	92,275,734,720	47	1	3	0		178	1.78	95	29.98358793	University or other higher educational institution	Yes	Full Time	Manager & Administrator	Electricity, gas, water & waste services	No response	Good	Not applicable	3	2	2	2	9	32	Yes
SEU001	1	3095	2778	3100	105,637,472,544	68	2	3	0		174	1.74	94	31.04769454	University or other higher educational institution	No	Not Applicable	No response	Retired	No response	Excellent	Not applicable	6	6	6	5	23	82	Yes
SEU010	2	4220	4077	4228	161,482,500,936	50	2	3	0		164	1.64	109	40.52647234	Technical or further educational institution (including TAFE colleges)	Yes	Part Time	Manager/Administrator & Advanced Clerical & Service worker, can include labourer and other tasks	Public administration and safety	$700 - $799 per week ($36,400 - $41,599 per year)	Fair	High Blood Pressure, Depression, Anxiety, Arthritis, Asthma/Respiratory	5	4	5	6	20	71	Yes
SEU011	2	4147	4153	4163	502,454,210,132	58	1	3	0		173	1.73	84	28.06642387	University or other higher educational institution	Yes	Full Time	Manager & Administrator	International Logistics	No response	Very Good	Not applicable	6	6	4	4	20	71	Yes
SEU003	2	3391	4181	4425	190,724,848,421	48	1	1	0		183	1.83	82.8	24.72453641	University or other higher educational institution	Yes	Full Time	Professional	Public administration and safety	$2,000 - $2,499 per week ($100,000 - $129,999 per year)	Very Good	You need a "None of the Above" option for mandatory questions	5	5	5	5	20	71	Yes
SEU020	2	4307	4239	4314	281,979,390,618	61	1	8	1		185	1.85	87	25.42001461	University or other higher educational institution	Retired	Not Applicable	Retired	Retired	No response	Excellent	Not applicable	7	7	7	7	28	100	Yes
SEU014	2	4744	4752	4754	472,012,244,352	74	2	2	0		171	1.71	68	23.25501864	University or other higher educational institution	Retired	Not Applicable	Retired	Retired	No response	Very Good	Reflux	6	6	6	6	24	85	Yes
SEU017	2	5317	5284	5321	713,422,229,608	56	2	3	0		168	1.68	97	34.36791383	University or other higher educational institution	Yes	Full Time	Clerk	Administrative and support services	$1,00 - $1,499 per week ($52,000 - $77,999 per year)	Good	Not applicable	5	6	6	5	22	78	Yes
SEU004	2	5784	5801	5785	374,501,671,523	72	1	3	0		170	1.7	86	29.75778547	University or other higher educational institution	Yes	Casual	Traffic Controll	Construction	$600 - $699 per week ($31,200 - $36,399 per year)	Good	Arthritis	5	5	6	5	21	75	Yes
SEU006	2	5799	5809	5802	440,044,808,632	66	2	2	2		178	1.78	86	27.1430375	University or other higher educational institution	No	Not Applicable	Retired teacher	Education and training	$1,00 - $1,499 per week ($52,000 - $77,999 per year)	Excellent	Diabetes	7	7	7	7	28	100	Yes
SEU002	2	5856	5902	5934	484,640,144,924	69	1	1	0		182.88	1.8288	85	25.41478848	Secondary School (Private)	No	Not Applicable	Retired	None	$1,00 - $1,499 per week ($52,000 - $77,999 per year)	Good	Diabetes, High Blood Pressure	6	4	4	4	18	64	Yes
SEU007	2	6299	6254	6301	438,380,008,760	74	2	3	0		154	1.54	76	32.0458762	Technical or further educational institution (including TAFE colleges)	Retired	Full Time	Housework and garden and walk	Nothing house work and gardening	$200 - $299 per week ($10,400 - $15,599 per year)	Fair	Diabetes, High Blood Pressure, Depression, Heart Disease, Arthritis, In quarantine	7	7	7	7	28	100	Yes
NR = Not Recorded	1 = <365								0 = No
	2 = <3650+								1 = Yes
									2 = connected but never synced
